# Supplementary material for: Global Prevalence of COVID-19-Associated Mucormycosis (CAM): Living Systematic Review and Meta-Analysis
Source: J Fungi (Basel). 2021 Nov 18;7(11):985. doi: 10.3390/jof7110985 (PMC8624337; doi:10.3390/jof7110985)
Supplement: Supplementary file 1 [file jof-07-00985-s001.zip]

Archive with 1 entries (1 files):
- jof-1455606-supplementary-done.pdf
